# Supplementary material for: The Design and Impact of Teaching Kitchens and Hands-On Cooking Strategies on Diverse Populations: Increasing Evidence of Positive Effects and Proposed Future Directions
Source: Nutrients. 2025 Nov 21;17(23):3638. doi: 10.3390/nu17233638 (PMC12693395; doi:10.3390/nu17233638)
Supplement: Supplementary file 1 [file nutrients-17-03638-s001.zip]

Archive with 2 entries (2 files):
- Nutrients Supplementary Table S2.pdf
- nutrients-3968666-supplementary-table S1.xlsx
