# Supplementary material for: The Design and Impact of Teaching Kitchens and Hands-On Cooking Strategies on Diverse Populations: Increasing Evidence of Positive Effects and Proposed Future Directions
Source: Nutrients. 2025 Nov 21;17(23):3638. doi: 10.3390/nu17233638 (PMC12693395; doi:10.3390/nu17233638)
Supplement: Supplementary file 1 [file nutrients-17-03638-s001.zip › nutrients-3968666-supplementary-table S1.xlsx]

## Sheet: Evidence Review
#	Article Title	Authors	Population	Sample Size (n)	Study Design	Outcome(s) of Interest	Intervention	Key Finding
1	Perspective: Teaching Kitchens: Conceptual Origins, Applications and Potential for Impact within Food Is Medicine Research	Eisenberg DM, Pacheco LS, McClure AC, McWhorter JW, Janisch K, Massa J	NA	NA	NA - Commentary	Basic principles of TKs, their conceptual origins, preliminary evidence of effectiveness, recent growth, and potential for impact as educational classrooms and translational research laboratories.	Conceptual Origins and Core Components; Impact of the Annual “Healthy Kitchens Healthy Lives” Conference; Preliminary Evidence of the Effectiveness of Teaching Kitchens; Clinical Case Study; Evidence of Growth in Teaching Kitchens; Research and the Food Is Medicine Map, Variations in Teaching Kitchen Design and Teaching Kitchens of the Future; Relevance to Culinary, Lifestyle, Integrative and Con…	TKs have the potential to impact the education of health professionals, serve as translational research spaces and be evaluated in both medical and non-medical settings to reduce disease burden, health disparities and health care spending, while promoting a more environmentally sustainable food system through encouraging plant-forward diets which reduce greenhouse gases
2	Characteristics of Current Teaching Kitchens: Findings from Recent Surveys of the Teaching Kitchen Collaborative	Badaracco C, Thomas OW, Massa J, Bartlett R, Eisenberg DM	Teaching Kitchen Collaborative members	Survey one: 39 responses Survey two: 40 responses	Survey study	Collective impact of the TKC; establish a baseline description of members/programs and capture their best practices to use for internal tracking, share with collaborative members, and publish research briefs; and gather data to inform strategic planning and refine the membership value proposition	Surveys were administered at two time points to TKC members – July 2017-January 2019; December 2022-May 2023. Survey questions were both multiple choice and short answer	86,237 and 64,912 participants were taught in TKs over the past year at the point of survey completion in 2019 and 2023, respectively. Built-in kitchens were used by the majority of members at both time periods. In 2023, 90% of members used >1 TK model; some used up to 6. The most common professionals involved in facilitating TK programs across members at each point in time were chefs, followed c…
3	Culinary Medicine or Culinary Nutrition? Defining Terms for Use in Education and Practice	Croxford S, Stirling E, MacLaren J, McWhorter JW, Frederick L, Thomas OW	Practitioners, academics, and researchers in the fields of food and nutrition across Australia, the United States, Canada, United Kingdom, Europe, and Asia	37 participants commenced the survey and 23 submitted one or more definitions	Survey, qualitative content analysis, and coding consensus	Determine how common terms in ‘culinary nutrition’ and ‘culinary medicine’ are used by practitioners, academics, and researchers	NA	Agreed definitions fell into two categories: practice concepts and practitioners. Further discussion amongst investigators led to the creation of a visual map to demonstrate the interrelationship of terms. Culinary nutrition science underpins, and interprofessional collaboration characterizes practice in this area, however, further work is needed to define competencies and model best practice
4	Development of a Culinary Medicine Curriculum to Support Nutrition Knowledge for Gastroenterology Fellows and Faculty	Lindsay KL, Kennedy J, Kim D, Kalra A, Parekh NK	Physicians, GI fellows and faculty	23 participants (15 fellows and 8 faculty members)	Pre-post study (survey)	Acceptability of the course via attendance and usefulness	Culinary medicine 4-class, 2h each, GI tailored curriculum (celiac disease, a low FODMAP diet, an anti-inflammatory diet, and the Mediterranean diet) in four modules (due to COVID-19 restrictions, each class was conducted remotely through Zoom). Each module consisted of a pre-session online learning component, a live hands-on cooking class (chef), and nutrition education and case study discussion…	Attendance rate was high (class 1) then diminished (83%, 65%, 61%, and 48%, for 1-4, respectively). Feedback surveys (n=15), 80% reported that the class contents were either moderately or extremely useful and all endorsed the curriculum for other GI physicians
5	Addressing the Gap of Nutrition in Medical Education: Experiences and Expectations of Medical Students and Residents in France and the United States	Thircuir S, Chen NN, Madsen KA	Medical students and residents	30 participants (7 residents, 21 students)	Qualitative study (semi-structured interviews)	How medical students approach nutrition knowledge (USA vs France)	NA Interviews (phone or video) were between 30-90 min (most ~60 min) in French and English	Medical trainees are aware of the gap between what they are being taught and their expectations. They want nutrition to incorporate approaches that provide hands-on experiences and a system-based perspective while promoting critical thinking and referencing the social and cultural aspects of nutrition
6	Eat to Treat: The Methods and Assessments of a Culinary Medicine Seminar for Future Physicians and Practicing Clinicians	Donovan K, Thomas OW, Sweeney T, et al	Future physicians and practicing clinicians	53 medical students (39 completed the course); 31 clinicians (14 completed the post-survey)	Pre-post study (survey)	Acceptance and impact of the intervention	“Eat to Treat” is a 6-lesson culinary medicine seminar (3 domains: nutrition knowledge, nutrition counseling, culinary skills) with 6 sessions: The first five 2-h sessions integrate the three domains and cover several topics (introduction to nutrition, food insecurity, obesity, hypertension, and diabetes mellitus), and the final session consists of participants being split into three teams for an…	The culinary medicine curriculum increased measures of self-efficacy among medical students (assessing and providing counseling on patients’ diet and nutrition, incorporating SDoH in counseling, and recruiting RDs for management) and was well received by both students and clinicians (felt that the information was relevant to their practice and all that the course effectively demonstrated the clin…
7	Comparison of Effectiveness regarding a Culinary Medicine Elective for Medical Students in Germany Delivered Virtually versus In-Person	Böttcher S, Schonebeck LJ, Drösch L, et al	Medical students	80 in-person participants; 70 virtual participants	Cohort study	Effectiveness of virtual versus in-person CM elective on counselling competencies, nutrition knowledge, eating habits, personal attitudes towards nutrition counselling in medical practice, and mental well-being	28 total lecture hours (7, 4-hour modules), delivered either virtually or in-person	The CM elective improved students' counselling competencies, nutrition knowledge, attitudes towards nutrition counselling in medical practice, mental well-being, and eating habits with no relevant difference between virtual and in-person teaching. Nutrition knowledge increased by 48% in the virtual cohort and by 41% in the in-person cohort.
8	Cooking up Change: DEIB Principles as Key Ingredients in Nutrition and Culinary Medicine Education	Ring M, Ai D, Maker-Clark G, Sarazen R	NA	NA 65 documents (peer-reviewed research articles, reviews, policy documents, commentaries, and reports) were reviewed	Systematic review	Understand diversity, equity, inclusion, and belonging (DEIB) in nutrition, food, and health in academic medical education	NA Literature review	Three main categories were identified as a guide to comprehensively understand and apply DEIB principles: (1) DEIB in nutrition curriculum, (2) in recipes and cooking, and (3) in curriculum delivery. The derivation of the “Checklist for Culturally Competent Education in Nutrition” accentuates the pressing need to cultivate DEIB principles within nutrition education and culinary medicine
9	Impact of a Teaching Kitchen Curriculum for Health Professional Trainees in Nutrition Knowledge, Confidence, and Skills to Advance Obesity Prevention and Management in Clinical Practice	Thang CK, Guerrero AD, Garell CL, et al	Medicine, dentistry, and nursing undergraduate and graduate students, and residents	75 trainees (all completed pre- and post-course surveys; 21 medical and dental students, 37 undergraduate nursing students, and 17 pediatric residents)	Pre-post study	Impact of the intervention on knowledge, attitudes, and practices	Upstream Obesity Solutions Teaching Kitchen curriculum with three core components (the teaching kitchen experience, the service-based learning experience, and the didactic session) across 4 courses (“Spring Sizzle” for medical and dental students, “Improving Health with Your Fork: A Nutrition and Cooking Course for You and Your Patients” for medical students, “Health Promotion: Nutrition” for nur…	The pre-post surveys revealed variations in responses related to “Provider’s Role in Managing Obesity,” “Confidence in Knowledge about Obesity,” and “Confidence in Counseling about Obesity” among undergraduate and graduate students. Residents demonstrated a statistically significant improvement in their understanding of the “Provider’s Role in Managing Obesity”
10	Empowering Future Physicians and Communities on Chicago’s South Side through a 3-Arm Culinary Medicine Program	Maker-Clark G, McHugh A, Shireman H, et al	Medical students and community members (adults with chronic illness and public middle school students)	59 adult and middle-school age participants (49 completed surveys; 14 medical students, 24 adult community members, and 11 middle school students)	3-arm pilot mixed methods (pre-post surveys and qualitative interviews)	Nutrition education (knowledge and counseling) and behavioral change	University of Chicago Culinary Medicine program applied to three settings: (1) Medical Student Elective for fourth-year medical students (8 modules licensed from ‘Health meets Food: The Culinary Medicine Curriculum’); (2) Food Is Power is a program designed for middle-school-aged learners (teaches a decolonized, bespoke curriculum on food justice and cultural food practices); and (3) Community Co…	Increased confidence in medical students’ ability to provide nutrition counseling, with a high significance in their ability to provide counseling regarding chronic conditions. Participants managing chronic conditions demonstrated significant increases in self-reported confidence in their understanding of overall chronic disease management and care and in their kitchen skills, with participants w…
11	“Zoom”ing to the Kitchen: A Novel Approach to Virtual Nutrition Education for Medical Trainees	Charles JA, Wood NI, Neary S, et al	Physician assistant students	80 adult participants (91%, 95%, and 52.5% students completed the pre-survey, post-survey, and the delayed post-survey, respectively)	Pre-post study	Assessment of nutrition-related knowledge, attitudes, confidence, and personal dietary behaviors	An interactive, single-session, virtual nutrition curriculum, topics: (1) plant-based nutrition, (2) dietary history-taking and counseling, and (3) culinary medicine. The curriculum was divided into three 1h modules: a didactic session (“Using a Plant-Based Diet for Chronic Disease Prevention and Treatment”), an interactive activity related to performing a dietary history and nutrition counseling…	Knowledge scores increased immediately post-intervention (48.9% to 78.9%; p < 0.001) and persisted four weeks later (78.9% to 75.8%; p = 0.54). Post-intervention, students felt more confident in dietary history-taking (55% vs. 95%; p = 0.001) and nutrition counseling (53% vs. 84%; p = 0.003) and agreed that dietary changes alone could reverse type 2 diabetes (74% vs. 97%; p = 0.027) and coronary …
12	Impact of Culinary Medicine Course on Confidence and Competence in Diet and Lifestyle Counseling, Interprofessional Communication, and Health Behaviors and Advocacy	Brennan BR, Beals KA, Burns RD, et al	Medical other health professional students	84 students	Pre-post study (survey)	Impact of a CM course on improving perceived confidence and competence in dietary counseling, lifestyle medicine counseling, interprofessional communication, and health behaviors and advocacy. Pre- versus post-course changes for in-person versus virtual cooking lab groups; Transition to Internship (TTI) survey responses between participants and non-participants	8-week culinary medicine elective (~3 hours/week)	The CM elective significantly improved students' confidence in counseling patients on a healthy diet and higher competency in counseling for lifestyle medicine topics; Students experienced positive outcomes whether they were cooking in person or utilizing a combination of virtual and in-person learning environments; Medical students who completed the CM course were more likely to strongly agree t…
13	Experiential Culinary, Nutrition and Food Systems Education Improves Knowledge and Confidence in Future Health Professionals	Shafto K, Vandenburgh N, Wang Q, Breen J	Graduate health professional students	65 students	Pre-post study (survey) + qualitative description	Changes in attitudes, confidence, and knowledge	Food-systems-focused, hands-on and 6-week (3h per session) culinary nutrition course called Food Matters for Health Professionals (FMHP). The curriculum includes basic, clinically oriented nutrition concepts and their relationship to health in the context of the social, structural and commercial determinants of health and various facets of the food system	Changes in attitudes and knowledge were statistically significant in all areas, including personal well-being; habits and approach to food; knowledge and ability related to food and culinary practices; knowledge of dietary patterns; among others. The greatest changes between pre- and post-course survey responses were found in the following areas: discuss different dietary patterns with a patient;…
14	An Intensive Culinary Intervention Programme to Promote Healthy Ageing: The SUKALMENA-InAge Feasibility Pilot Study	Domper J, Gayoso L, Goni L, et al	Adults with overweight/obesity	62 adult participants (33 culinary group vs 29 nutrition group; 56 completed trial [31 culinary group vs 25 nutrition group])	Two-arm randomized controlled trial	Impact of a culinary intervention on Mediterranean diet adherence (primary) and dietary, health-related [anthropometry, blood pressure, and biochemical parameters], advanced glycation end product (AGE) body accumulation, and cooking-related outcomes (secondary)	Culinary intervention (4-week intervention program with 2 weekly sessions. The sessions lasted 60 min and were delivered online [nutrition information, cooking demonstrations, coaching for 10-30min]) vs Nutrition intervention (materials with nutritional information on how to follow the MedDiet were provided)	Culinary intervention group participants achieved a significant improvement in Mediterranean diet adherence (1.2; 95%CI, 0.2 to 2.2) and a reduction in the use of culinary techniques associated with a higher AGE formation in foods (−2.8; 95%CI, −5.6 to −0.2), weight (−1.5; 95%CI, −2.5 to −0.5), body mass index (−0.5; 95%CI, −0.8 to −0.2), waist circumference (−1.4; 95%CI, −2.6 to −0.2), and hip c…
15	Survivors Overcoming and Achieving Resiliency (SOAR): Mindful Eating Practice for Breast Cancer Survivors in a Virtual Teaching Kitchen	Huang S, Riccardi D, Pflanzer S, et al	Female breast cancer survivors	102 adult participants (all completed pre- and post-surveys)	Pre-post study (survey)	Mindful eating (five subscales: disinhibition, awareness, external cues, emotional response, and distraction)	Multidisciplinary 9-wk virtual teaching kitchen intervention called “Survivors Overcoming and Achieving Resiliency (SOAR)” (topics include mindful eating, nutrition, emotional health and well-being, exercise, cancer survivorship, meditation, and moving forward after cancer treatment)	The mean change between the pre- and post-SOAR Mindful eating questionnaire (MEQ) summary scores was 0.12 (sd = 0.30; Wilcoxon p-value = 0.0003). All MEQ subscale scores significantly increased with the exception of the distraction subscale. The MEQ summary scores increased for participants across both BMI stratifications
16	Enhancing Chronic-Disease Education through Integrated Medical and Social Care: Exploring the Beneficial Role of a Community Teaching Kitchen in Oregon	Tanumihardjo JP, Davis H, Zhu M, On H, Guillory KK, Christensen J	Electronic medical record data (January 2016 - December 2022) from engaged Teaching Kitchen (TK) adult participants at Providence Milwaukee Hospital	3,077 participants	Prospective study	Clinical outcomes (e.g., HbA1c, blood pressure, weight and cholesterol)	Providence Community TK has five components: chronic-disease self-management education, culinary nutrition education, patient navigation, a medical referral-based food pantry (Family Market), and an immersive and supportive environment (physician resident, dietetic intern, and behavioral health therapist training) that expanded through the years	Mean baseline HbA1c of Highly Engaged TK patients with diabetes (n = 88) reduced from 9.8% to 8.6% at 6 months (p < 0.0001) and sustained significant reductions at 12, 18, 24, 30, and 36 months (p < 0.05). Highly Engaged patients with hypertension (n = 152) had significant, sustained reductions in blood pressure (p < 0.0001). Engaged patients in the same high-risk groups also had significant impr…
17	Redesigning Recruitment and Engagement Strategies for Virtual Culinary Medicine and Medical Nutrition Interventions in a Randomized Trial of Patients with Uncontrolled Type 2 Diabetes	McGuire MF, Chen PM, Smith-Morris C, et al	Adults, ages 18 years or older, seeking care from a local safety-net clinic system (registry that captures disease coding for Type 2 diabetes and laboratory data + later identified via electronic medical record [COVID-19]), had a primary care visit in the past 12 months, had a duration of diabetes > 12 months, and had an HbA1c ≥ 7.0% in the past 3 months	8 (semi-structured interviews) 100 for randomized controlled trial (48 for medical nutrition therapy [43 eligible for class 1] vs 52 virtual culinary medicine [eCM; 36 eligible for class 1])	Randomized controlled trial + qualitative study (semi-structured interviews)	Effectiveness of hands-on, experiential cooking classes (culinary medicine intervention) measured by sustained behavioral and biometric changes. This was changed to virtual delivery due to COVID-19 pandemic	Culinary medicine intervention (vs standard of care [clinic-based medical nutrition therapy]), for 6 months of active intervention + additional 6 months of post-intervention follow-up. All participants received kitchen utensils and equipment and information about local food assistance. In its original design, the intervention considered in-person enrollment and cooking classes at a local food pan…	Participants were interested in the study and motivated by health concerns. While they valued food distribution and cooking equipment, they highlighted transportation barriers and conflicts with the pick-up time/location. Some eCM participants expressed discomfort with the virtual platform or preferred to observe rather than cook along. Study operations were modified by (1) moving supply pick-up …
18	Evaluation of the Effectiveness of a Bilingual Nutrition Education Program in Partnership with a Mobile Health Unit	French ML, Christensen JT, Estabrooks PA, et al	Low-income and minority community residents	507 adults registered (310 participants attended at least one nutrition class, 110 participants completed at least two biometric screens, and 96 participants attended at least two health coaching appointments)	Pre-post study	Reach and effectiveness by anthropometric and clinical measures, cardiometabolic biomarkers, and self-reported health behaviors	“Journey to Health”, a program designed for community implementation using the RE-AIM planning and evaluation framework, based on 5 Teaching Kitchen core elements over a 6-month period (four 1h nutrition classes, three culinary demonstrations [embedded within two of the nutrition classes], two biometric screens, two heath coaching appointments, and a culminating community meal)	Significant improvements in body mass index, blood pressure, and triglycerides. For higher risk participants, there were significant improvements in total and LDL cholesterol. Regarding dietary intake, there was a significant increase in cups of fruit and a decrease in sugar sweetened beverages consumed per day
19	Assessing Acceptability: The Role of Understanding Participant, Neighborhood, and Community Contextual Factors in Designing a Community-Tailored Cooking Intervention	Farmer N, Tuason R, Middleton KR, et al	African American adults who reside within underresourced neighbnorhoods in Washington, D.C.	20 participants	Two-phase mixed methods study - quantitative pre-post suveys and qualitative focus groups	home cooking behavior (frequency of meals cooked at home and those with whom participants cook at home); dietary intake	Phase 1: focus groups Phase 2: 6-week cooking intervention	Interventions should be modified to address the health needs of the community and to deliver interventions modified to leverage the benefits from both in-person delivery and virtual delivery. Understanding pre-intervention behaviors allows for a contextual understanding of dietary behaviors.
20	Food Is Medicine for Individuals Affected by Homelessness: Findings from a Participatory Soup Kitchen Menu Redesign	Wetherill MS, Caywood LT, Hollman N, et al	Soup kitchen guests	112 adult guests (66 interviewer-administered surveys and 48 self-administered surveys) for needs assessment	Two-phase design via surveys and interviews	Identification and prioritization of nutrition needs and testing and implementation of new recipes and menu guidelines to help the soup kitchen menu better align with those priorities, with the goal of meeting the vision towards “healthy food access with dignity”	NA “Food is Medicine at Iron Gate” project (goal of attaining ‘healthy food access with dignity’)	Needs assessment: Most respondents reported at least one chronic health condition, with depressive disorders (50.9%) and cardiovascular diseases (49.1%) being the most common. Nearly all guests requested more fruits and vegetables at mealtimes, and results from the menu analysis revealed opportunities to lower meal contents of sodium, saturated fat, and added sugars and to raise micronutrient, fi…
21	Examination of an Online Cooking Education Program to Improve Shopping Skills, Attitudes toward Cooking, and Cooking Confidence among WIC Participants	Herman DR, Kimmel R, Shodahl S, Vargas JH	Women, Infant, and Children (WIC) recipients	257 adult participants (complete data)	Pre-post study (survey)	Improvement of shopping skills, attitudes toward cooking, and feelings of cooking confidence, similar to the in-person delivery (traditional)	Cooking Matters curriculum, a ‘Share Our Strength’ program (an organization dedicated to ending childhood hunger and poverty) and adapted for online/virtual delivery (6 modules: “Knife Skills”, “No More Mealtime Madness”, “Hack Your Snack”, “Drink to Your Health”, “The Family Kitchen”, and “Kids Say Yes to Fruits and Veggies”). From these learning modules, seven 20-minute pre-recorded videos in E…	The online program demonstrated construct and content reliability compared to in-person (Cronbach’s α ≥ 0.70). There was a decrease in shopping skills overall (F = 5.91; p ≤ 0.05), consistent across age groups (F = 3.2; p ≤ 0.05) and food security status (F = 7.48; p < 0.01), with larger impacts on the food insecure (FI). Positive cooking attitudes increased with income (F = 2.86; p ≤ 0.05), espe…
22	Cross-Sector Partnerships for Improved Cooking Skills, Dietary Behaviors, and Belonging: Findings from a Produce Prescription and Cooking Education Pilot Program at a Federally Qualified Health Center	Ylitalo KR, Janda KM, Clavon R, et al	Federally qualified health center patients	33 adult participants (4 cohorts)	Pre-post study (survey)	Engagement, psychosocial factors, and dietary behaviors	Multidisciplinary Food As Medicine cooking program with both a produce prescription component and group classes for cooking education (4 [cohort 3 and 4] or 6 [cohorts 1 and 2]-weekly 1.5h hands-on cooking classes). Order of lesson: (1) welcome time, (2) demonstration and practice of cooking techniques, (3) hands-on, group-based cooking classes, (4) a shared meal, and (5) produce distribution	On average, participants attended 66% of sessions. Increases in cooking self-efficacy (p < 0.001) and diet-related self-management strategies (p < 0.001) were observed for those with follow-up data (n = 16); further, 44% reported increased vegetable consumption. All participants (100%) reported feeling like a valued member of their cooking group and 94% reported high levels of belonging
23	Nourishing Conversations: Using Motivational Interviewing in a Community Teaching Kitchen to Promote Healthy Eating via a Food as Medicine Intervention	Temelkova S, Lofton S, Lo E, Wise J, McDonald EK 4th	NA Under-resourced Chicago neighborhood (Englewood, North Lawndale, Garfield Park, and Little Village) adults, predominantly Black and Latinx	NA	NA - Commentary	Incorporation of motivational interviewing (MI) into Food as Medicine and Culinary medicine	NA Motivational interviewing in Good Food is Good Medicine (GFGM; a program under the organization Good Food Catalyst that provides weekly cooking and nutrition classes in 6-week cohorts, based on the Health Belief Model) for behavior change	MI can assist with adopting healthier dietary habits. We demonstrate the feasibility of incorporating MI into FM and CM with our program, Good Food is Good Medicine. In our experience, MI helps tailor FM and CM programming to individuals even when provided in a group setting. We also found that using MI in the setting of a teaching kitchen facilitates peer support among class participants
24	Impact of a Food Skills Course with a Teaching Kitchen on Dietary and Cooking Self-Efficacy and Behaviors among College Students	French CD, Gomez-Lara A, Hee A, et al	Young adults, college students	210 total students, 95 in the intervention group (consented, completed the baseline survey) and 115 in the comparison group (general undergraduate student population who completed the baseline survey, and after removing one participant who had previously taken the Personal Food Skills course)	Quasi-experimental comparison study	Self-efficacy and behaviors related to healthy eating and cooking	Intervention is a semester-long food skills course (‘Personal Food Skills’) with an interactive teaching kitchen; 14-week, 50 min lectures and 2 h interactive cooking labs. The lectures covered topics related to basic nutrition, food insecurity, cooking, and cost-saving techniques; carried over (recruitment and enrollment) 4 semesters	Course participation was associated with improved self-efficacy around cooking (group × time β-coefficient [SE]: 3.25 [0.57], p < 0.0001) and fruit (6.33 [1.19], p < 0.0001), vegetable (5.43 [1.42], p = 0.0002), and whole grain (5.83 [1.40], p < 0.0001) consumption. Course participants reported smaller pre–post decreases in vegetable consumption compared to non-participants (0.35 [0.16], p = 0.03…
25	Promoting Nutrition and Food Sustainability Knowledge in Apprentice Chefs: An Intervention Study at The School of Italian Culinary Arts—ALMA	Franchini C, Biasini B, Giopp F, Rosi A, Scazzina F	Adults, apprentice chefs of The School of Italian Culinary Arts (ALMA), ages18–39 years and registered for the Cooking Techniques, Basic Pastry Techniques, or Advanced Course of Italian Cuisine courses	Total of 516 participants (264 in the control and 252 in the intervention groups)	Pre-post study (survey)	Changes in knowledge about nutrition and food sustainability	Intervention included 24h of classroom lectures (topics included: designing and preparing nutritionally balanced and eco-friendly menus were provided to students, such as the energy and macronutrient contents that a balanced meal should have and the environmental impacts of different types of foods). Intervention students were divided into different sub-groups of 4 or 5 subjects who were asked to…	At baseline, both groups showed a good level of nutrition knowledge, whereas food sustainability knowledge was lower in all students, regardless of the group. This educational intervention proved to be effective in improving knowledge about nutrition and the environmental impact of food production and consumption. However, a small but significant improvement in nutritional knowledge was also foun…
26	University Students as Change Agents for Health and Sustainability: A Pilot Study on the Effects of a Teaching Kitchen-Based Planetary Health Diet Curriculum	Rosenau N, Neumann U, Hamblett S, Ellrott T	University students	26 students complete the course	Pre-post-study (survey)	Overall satisfaction with the course, their learning gain, and the level of course requirements; self-assessed planetary health diet literacy	7-week planetary health diet curriculum in a teaching kitchen setting; each session lasts 3 hours; one-hour seminar (flipped classroom) followed by two hours of hands-on cooking in the teaching kitchen; each session starts with two student presentations; during the cooking sessins, students prepare the recipes in two versions. The original version is cooked, and a variation/reformulation of the r…	Self-assessed planetary health diet literacy improved across all 14 seminar topic-related categories (p<0.001) . This indicates the curriculum’s strong potential to empower university students to become planetary health diet-literate individuals.
27	Cultivating Healthier Habits: The Impact of Workplace Teaching Kitchens on Employee Food Literacy	Daker R, Challamel G, Hanson C, Upritchard J	Study 1 and Study 2: employees of an American multinational technology company	Study 1: 9,665 completed pre-survey (720 completed at least 1 post-survey) Study 2: 272 completed the first survey (156 completed the second survey)	Study 1: Pre-post study (survey) Study 2: Pre-post study (survey)	Study 1: Food literacy Study 2: Identification of key predictors of employee engagement for behavior change	Study 1: Intervention was to attend one or more classes from the established workplace teaching kitchen program (onsite or virtual with same curriculum, duration, and pedagogy). The curriculum integrated principles advocating healthy and sustainable eating and sessions focus on planning, ingredient selection, preparation, cooking, serving, and eating, emphasizing skill-building, adaptability, and…	Study 1: significant growth in “Food Skills” which represents a crucial aspect of food literacy, encompassing essential elements for creating and consuming a balanced meal. Also, a modest but significant increase in intrinsic motivation for the importance of the learning experience after participants took one or more cooking classes was observed; however confidence measures remained unchanged. In…
28	Effect of the Emory Healthy Kitchen Collaborative on Employee Health Habits and Body Weight: A 12-Month Workplace Wellness Trial	Bergquist SH, Wang D, Fall R, et al	University and Healthcare employees aged 18 to 65	41 enrollees; 38 completed (92.7% retention)	Pre-post study (survey and anthropometrics)	Dietary intake; cooking frequency and confidence; Mindful Eating; Physical Activity; Perceived Stress; global health, quality of life, and presenteeism; weight, body fat percentage, and visceral adipose tissue	10 weeks at the beginning of the year-long program; Five, 4 hour Saturday classes held every other weekend (3 hours of nutrition education and one hour of instruction in the scientific rationale and practical application in each of the disciplines of yoga, physical activity, stress resilience, mindful-based eating, and ethnobotany.); five hours of culinary skills training with hands-on cooking de…	significantly improved self-reported cooking confidence, dietary patterns, and physical activity in participants. Although perceived stress levels were initially improved, the reduction was not sustained, possibly influenced by the COVID-19 pandemic
29	Cooking Skills, Eating Habits and Nutrition Knowledge among Italian Adolescents during COVID-19 Pandemic: Sub-Analysis from the Online Survey COALESCENT (Change amOng ItAlian adoLESCENTs)	Marconi S, Covolo L, Marullo M, et al	Italian students, ages 13-21 from the Brescia district (eight schools joined the study)	1,686 adolescents (completed the COALESCENT [Change amOng ItAlian adoLESCENTs] survey)	Cross-sectional study	Cooking skills (CS) and the relationship between CS and eating habits and nutrition knowledge two years after the covid-19 pandemic	NA COALESCENT survey (110 questions, divided into eight sections: consensus and age; personal data; housing; educational level and professional situation of parents or caregivers before and during the pandemic; eating behaviors; other lifestyle aspects; emotional and psychological aspects; and nutritional knowledge). CS was assessed through two specific questions: “How many dishes are you able to…	Of the surveys collected, 21.5%, 63.6% and 14.9% reported high, medium and low CS, respectively. The EHI scores were statistically higher among students who were able to cook more than 20 recipes compared to those reporting no cooking abilities (30.2 ± 5.9 vs. 26.6 ± 5.7; p = 0.0001). High CS significantly correlated with better EHI (OR 1.44; p = 0.009), lower consumption of ultra-processed food …
30	A Specific Carbohydrate Diet Virtual Teaching Kitchen Curriculum Promotes Knowledge and Confidence in Caregivers of Pediatric Patients with Inflammatory Bowel Disease	Rivera N, Nguyen K, Kalami V, et al	Pediatric patients with Irritable Bowel Disease, aged 3–21 years, and their caregivers, and with <12 months of experience with the Specific Carbohydrate Diet (SCD) or have no experience with the SCD but with an interest in learning it	23 caregivers	Pre-post study (survey)	Caregivers’ knowledge and perspectives on implementing the SCD	Virtual Teaching Kitchen intervention for 90-min via zoom. The curriculum was based on results from an independent SCD Needs Assessment study and named SCRUMPTIOUS (Specific Carbohydrate Diet Curriculum—Patient and Caretakers Outlooks; included live and pre-recorded didactic content [legal vs illegal SCD foods, nutritional adequacy of the SCD, select SCD recipes, and the science behind the SCD]).…	Caregivers had statistically significant increases in total curriculum scores (p < 0.0001) as well as increases in all curricular elements post-curriculum teaching. Caregivers indicated that they plan to apply the newly acquired recipes and cooking concepts and appreciated the encouragement and support they received during the course. Curricular strengths identified included the innovative multim…
31	Feasibility of a Community Healthy Eating and Cooking Intervention Featuring Traditional African Caribbean Foods from Participant and Staff Perspectives	Moore SG, Kundra A, Ho P, Bissell E, Apekey T	Adults, participants and staff of a community organization, identified as being from African Caribbean ethnic backgrounds and those who commonly consumed traditional foods	30 adult participants (28 provided consent and attended the first intervention session and completed the pre-intervention questionnaire, 24 attended the second [cooking] session, and 25 attended the follow-up coffee morning; 22 completed questionnaires)	Pre-post (and follow-up) mixed methods study (surveys and perspectives)	Intervention feasibility (attendance and satisfaction), as well as knowledge, healthy eating-related skills, and behaviors	Community multicultural healthy eating education and cooking intervention featuring traditional African Caribbean foods (2 sessions, ~6-7 weeks [pre- (immediately before the first intervention session), post- (immediately after the second session, 2–3 weeks later), and follow-up (one month later)]. The sessions included: (1) introduce participants to the two new food-based healthy eating resource…	At post-intervention and follow- up, most participants reported high satisfaction (n = 21, 95%) with the intervention sessions and high levels of confidence in using the resources at home within budget. The number of participants who were familiar with the healthy eating guidance featuring Caribbean foods increased from pre- (36%, n = 8) to post-intervention/follow-up (n = 22, 100%) (p < 0.05)
32	Expectations from a Home Cooking Program: Qualitative Analyses of Perceptions from Participants in “Action” and “Contemplation” Stages of Change, before Entering a Bi-Center Randomized Controlled Trial	Polak R, Finkelstein A, Budd MA, et al	Adults, ages 25-70 years, living in Boston, MA, USA, or Tel Aviv, Israel, with body mass index ≥27.5 kg/m2 and ≤ 35 kg/m2; primary food provider of the household who consumes fewer than five home-cooked lunches and dinners per week	75 participants (randomized to the intervention or control group)	Randomized controlled trial	Participant goals when enrolling in a home cooking-based nutrition intervention, and needs and expectations of participants in different stages of change	Home cooking intervention (two 30-min nutritional counseling sessions + 3-mon culinary coaching telemedicine program [i.e., twelve 30-min culinary coaching sessions])	Sixteen (21%) participants were in the action stage of change, and 59 (79%) were in the contemplation stage. Participants from both groups shared similar expectations to achieve healthy eating and lifestyle goals and to adopt sus- tainable change. However, action group expectations also included expanding existing culinary knowledge and change of habits; the contemplation group expectations also …
33	Teaching Kitchens and Culinary Gardens as Integral Components of Healthcare Facilities Providing Whole Person Care: A Commentary	Fals AM, Brennan AM	NA	NA	NA - Commentary	For pediatric weight management participants: Impact of the intervention on anthropometrics, cardiometabolic risk factors, and participation in healthy lifestyle behaviors. For healthcare employees: Impact of the intervention on confidence, knowledge, and likelihood to prepare whole food, plant-based meals	Inter-disciplinary and community-centered culinary medicine program
34	The Role of Agricultural Systems in Teaching Kitchens: An Integrative Review and Thoughts for the Future	Cole A, Pethan J, Evans J	NA	NA	NA - Commentary	Opportunities to enrich the Food is Medicine movement through the use of TKs and local agriculture	Case studies highlighting the intersection of FIM, CM, TKs, agricultutre, and the importnat interdisciplinary teams that must come together to integrate these systems	Interdisciplinary ativities to improve human and planetary health may include building vertical and/or hydroponic farms in hospitals and schools, creating rooftop gardens on healthcare or university facilities, transforming hospital or school cafeterias into TKs, connecting healthcare systems with farms and farmers markets, incorporating hands-on nutrition education into school curricula from kin…
35	Culinary Medicine eConsults Pair Nutrition and Medicine: A Feasibility Pilot	Albin JL, Siler M, Kitzman H	Primary care clinicians	25 econsults	Feasibility study	Increase access to culinary and nutritional support for patients while building Culinary Medicine as an interprofessional and reimbursable clinical care strategy.	engaged the institutional billing team as well as administrative and physician leaders to identify current systems, potential barriers, and opportunities. A Culinary-Medicine-specific eConsult was built within the EHR system, creating a straightforward process for consultation that paired an open-ended consult question text box with optional EHR buttons to highlight topics where Culinary Medicine…	76% (19 of 25) of consults were reimbursed by payors, including Medicare and various private insurance companies. the eConsult is a practical and time-efficient mechanism to encourage patients and physicians to integrate nutrition strategies to improve health outcomes and quality of life
36	Standard Patient History Can Be Augmented Using Ethnographic Foodlife Questions	Lee JJ, McWhorter JW, Bryant G, Zisser H, Eisenberg DM	NA	NA	NA - Commentary	Strategies to augment the standard patient history relating to food.	ethnographic foodlife questions and techniques to support effective clinical interviewing.	A 3-phase Foodlife ethnographic interview assessment method
